# Supplementary material for: Psychometric Evaluation of the School Climate and School Identification Measure—Student on Chilean Students: A Bifactor Model Approach
Source: Children (Basel). 2024 Jan 11;11(1):87. doi: 10.3390/children11010087 (PMC10813966; doi:10.3390/children11010087)
Supplement: Supplementary file 1 [file children-11-00087-s001.zip]

Archive with 1 entries (1 files):
- children-2795774-supplementary.pdf
